# Supplementary material for: Combined Effects of Metals and PFAS Exposure on Prevalent Diabetes
Source: J Xenobiot. 2026 Jul 10;16(4):128. doi: 10.3390/jox16040128 (PMC13398037; doi:10.3390/jox16040128)
Supplement: Supplementary file 1 [file jox-16-00128-s001.zip]

Archive with 1 entries (1 files):
- jox-4346221-supplementary.pdf
